# Supplementary material for: [18F]FDG PET/CT and PET/MR in Patients with Adrenal Lymphoma: A Systematic Review of Literature and a Collection of Cases
Source: Curr Oncol. 2022 Oct 18;29(10):7887–99. doi: 10.3390/curroncol29100623 (PMC9600011; doi:10.3390/curroncol29100623)
Supplement: Supplementary file 1 [file curroncol-29-00623-s001.zip]

Archive with 1 entries (1 files):
- curroncol-1954026-supplementary.pdf
